# Supplementary material for: Targeting the pentose phosphate pathway mitigates graft-versus-host disease by rewiring alloreactive T cell metabolism
Source: JCI Insight. 2025 Dec 8;10(23):e192774. doi: 10.1172/jci.insight.192774 (PMC12890487; doi:10.1172/jci.insight.192774)
Supplement: Supporting data values [file jciinsight-10-192774-s153.xlsx]

## Sheet: Figure 1
	Figure 1C
		Day 0	Allo (D7)	Syn (D7)
		1	5.99475	1.24454
		1.02774	2.10239	1.34426
		1.03049	2.14838	1.41689
		0.944216	2.1911	1.04527
		1.02594	1.90677	1.42113
		0.974714	1.93211	1.27586
		1.1	5.5	1.20187
	Figure 1D
		Day 0	Allo (D7)	Syn (D7)
		1.02774	2.10239	1.34426
		1.03049	2.14838	1.41689
		0.944216	2.1911	1.04527
	Figure 1E
			TCD-BM (n=5)					TCD-BM + Pgdfl/fl Naive T (n=15)															TCD-BM + Pgdfl/flCd4Cre Naive T (n=14)
		0	100	100	100	100	100	100	100	100	100	100	100	100	100	100	100	100	100	100	100	100	100	100	100	100	100	100	100	100	100	100	100	100	100	100
		4	81.3253	82.1782	92.5287	92.7835	95.6522	91.9753	91.8605	90.5759	87.234	90	86.7816	83.6842	86.3388	92.9032	95.4315	89.6373	87.0647	87.9808	93.8967	96.8421	84.3931	84.8167	85.567	87.3684	84.4444	94.4444	89.071	90.7609	89.418	96.875	93.1579	94.359	92.9825	92.6966
		7	84.9398	85.1485	100	92.268	96.2733	91.358	93.0233	90.5759	87.766	90.5556	85.6322	77.8947	81.9672	90.3226	81.2183	82.3834	82.5871	80.2885	87.7934	91.0526	87.2832	88.4817	93.299	91.0526	92.7778	100	98.9071	97.2826	95.7672	98.75	94.7368	97.4359	95.614	98.3146
		10	83.1325	96.0396	92.5287	91.2371	98.7578	84.5679	89.5349	90.5759	90.9574	85.5556	90.8046	90	79.235	96.129	83.2487	81.3471	83.0846	74.5192	81.6901	90	97.1098	95.288	95.8763	92.1053	98.3333	98.8889	95.6284	95.6522	100	98.125	95.2632	88.718	97.3684	106.742
		14	93.3735	101.98	97.7011	92.268	100.621	94.4444	95.9302	98.4293	103.723	96.6667	102.874	95.2632	92.3497	103.636	89.8477	89.1192	87.5622	84.1346	87.7934	85.7895	102.312	101.047	101.546	98.9474	92.7778	103.333	100.546	98.3696	102.116	98.75	96.3158	95.8974	95.614	99.4382
		16	93.9759	99.0099	96.5517	94.8454	98.1367	93.2099	102.326	96.8586	102.128	95	98.8506	96.3158	95.082	103.636	92.8934	92.7461	87.0647	87.9808	92.9578	89.4737	102.312	99.4764	101.031	97.3684	100.556	103.333	104.918	100.543	103.704	101.25	98.9474	94.8718	93.421	100
		19	98.1928	98.5148	95.977	94.3299	101.242	94.4444	101.163	96.3351	100	97.2222	96.5517	94.7368	92.8962	100.606	93.9086	92.7461	90.5473	93.75	95.3052	93.1579	101.734	100	101.546	97.3684	99.4444	104.444	102.186	101.087	103.704	102.5	99.4737	96.4103	92.1053	103.933
		21	96.9879	101.98	98.2759	94.3299	100.621	95.0617	99.4186	96.3351	97.8723	96.1111	95.4023	95.7895	90.1639	99.3939	89.8477	92.228	89.5522	91.8269	94.8357	93.6842	101.734	100.524	103.093	98.9474	100	105	100.546	100.543	104.233	100.625	98.421	91.7949	80.7018	98.8764
		23	100.602	101.98	102.299	96.3918	102.484	93.2099	98.8372	95.8115	100.532	92.2222	89.0805	95.2632	89.6175	100.606	89.3401	91.7098	91.0448	94.7115	95.7746	93.6842	101.156	103.665	101.031	96.3158	101.667	107.222	98.3607	99.4565	104.762	103.75	98.421	93.3333	81.579	99.4382
		26	99.3976	103.465	100.575	97.4227	104.348	94.4444	96.5116	95.8115	100	90	82.7586	87.3684	85.7923	100.606	87.3096	92.7461	93.5323	93.75	95.7746	91.0526	102.312	100	100.516	95.7895	102.778	104.444	98.3607	98.3696	104.233	100	99.4737	90.7692	75.8772	100
		29	99.3976	100.495	100.575	96.9072	103.106	88.2716	93.0233	93.7173	94.1489	87.7778	81.0345	81.0526	83.6066	99.3939	85.2792	88.0829	88.5572	87.9808	91.5493	90	103.468	101.047	102.577	96.3158	104.444	104.444	99.4536	97.2826	105.82	102.5	98.9474	94.359	67.5439	100.562
		32	100.602	97.0297	102.874	96.9072	103.106	89.5062	91.2791	94.2408	94.1489	86.1111	80.4598	85.7895	80.8743	97.5758	86.802	83.9378	88.0597	80.2885	91.5493	87.3684	106.358	101.571	103.608	97.8947	102.778	102.778	95.082	93.4783	106.878	101.25	101.053	97.9487		101.685
		35	99.3976		104.598	96.9072	103.106	88.2716	93.6047	92.6702	97.8723	84.4444	78.1609	84.7368	78.1421	97.5758	85.7868	79.2746	87.5622	70.1923	89.2019	88.9474	104.624	97.9058	102.577	97.8947	102.778	102.778	92.3497	92.9348	106.349	103.75	98.9474	96.4103		102.247
		38	100		102.874	94.3299	101.242	90.7407	95.3488	93.7173	97.3404	85	72.9885	82.1053	78.6885	98.1818	82.7411	78.7565	86.0696	70.1923	87.3239	89.4737	104.624	93.7173	103.608	96.8421	105.556	101.667	90.7104	92.3913	108.995	103.125	99.4737	95.3846		103.371
		41	98.7952		101.724	94.8454	105.59	90.1235	94.7674	93.1937	95.2128	82.2222	71.2644	84.7368	81.4208	98.1818	84.7716	78.7565	88.0597	70.1923	90.1409	92.6316	105.202	97.3822	98.4536	98.421	105	103.333		91.3043	108.995	100	97.8947	98.4615		105.056
		44	101.807		105.172	91.2371	103.727	91.358	95.3488	94.2408	98.9362	83.3333	70.1149	90	80.3279	100	82.2335	76.1658	84.0796	70.1923	87.7934	93.6842	109.827	101.571	106.186	100	105.556	105		91.8478	108.466	83.125	94.7368	96.9231		103.371
		47	98.1928		101.724	91.7526	101.242	92.5926	97.093	94.7644	98.9362	83.3333	67.8161	88.9474	77.0492	100.606	83.7563	80.3109	87.5622	70.1923	86.385	93.1579	110.405	101.047	106.186	97.8947	106.667	102.778		90.7609	111.111	83.125	92.1053	96.9231		101.685
		50	101.807		104.598	95.8763	103.106	98.1482	98.8372	99.4764	101.596	83.3333	71.2644	97.3684	81.4208	102.424	82.7411	80.3109	87.5622	70.1923	88.7324	98.421	107.514	102.618	106.186	101.053	110.556	106.111		95.1087	110.582	93.125	94.7368	96.9231		105.056
		53	99.3976		106.322	93.8144	106.211	100	99.4186	98.9529	100.532	79.4444	70.6897	94.7368	81.9672	102.424	82.2335	79.2746	88.5572	70.1923	86.385	98.9474	110.405	105.236	106.701	103.684	107.222	102.222		91.8478	112.169	99.375	94.2105	94.359		100
		56	101.205		106.897	89.6907	103.106	100	98.8372	95.288	101.596	78.8889	69.5402	97.3684	81.9672	100.606	78.6802	77.2021	88.0597	70.1923	90.6103	101.579	111.561	104.712	107.216	100	108.333	104.444		93.4783	111.64	95	87.8947	95.8974		98.3146
		60	103.615		110.919	91.2371	101.242	105.556	102.326	99.4764	106.915	78.8889	72.4138	95.2632	79.7814	106.061	76.6497	78.2383	88.0597	70.1923	88.7324	101.053	113.873	105.236	108.763	102.632	110	104.444		96.7391	112.698	95	90	95.8974		101.685
		63	98.1928		106.897	95	105	104.938	102.326	96.8586	103.723	76.1111	72.9885	88.9474	75.9563	101.818	74.6193	76.1658	86.0696	70.1923	94.3662	105.263	109.249	100.524	107.216	100.526	108.889	99.4444		98.3696	103.704	90	89.4737	94.8718		103.933
	Figure 1F
			TCD-BM (n=5)						TCD-BM + Pgdfl/fl Naive T (n=15)									TCD-BM + Pgdfl/flCd4Cre Naive T (n=14)
		0	0	0	0				0	0	0	0	0	0	0	0	0	0	0	0	0	0	0	0	0
		4	4	4	2	4	4	2	2	2	2	3	3	3	4	3	2	4	4	3	3	4	2	3	2
		7	4	4	1	4	4	1	2	2	2	3	2	3	5	4	2	3	3	2	2	2	1	1	1
		10*	3	0.5	1.5	3	0.5	1.5	4	2.5	1.5	1.5	3	1.5	2.5	5	0.5	0.5	0.5	0.5	2	0.5	0.5	0.5	0.5
		14	1	0	0				1.5	0.5	0.5	0.5	0.5	0	0	1.5	0	0	0	0	0	1	0	0	0
		16*	1	0	0				1.5	0.5	0.5	0.5	1.5	0	0	0.5	0	0	0.5	0	0.5	1	0	0	0
		19	0	0	0				1.5	0.5	0	0	1	0	1.5	2	0	0	0.5	0	0.5	0.5	0	0	0
		21*	0	0	0				1	0.5	0.5	0	0	0.5	1	2	0	0	0.5	0	0.5	0	0	0	0
		23	0	0	0				2	0.5	0.5	0	2	3	1	3	0	0	0.5	0	0.5	0	0	0.5	0.5
		26*	0	0	0				2	0.5	0.5	0	3	4	3	3	0	0	0	0	0.5	0	0	0.5	0.5
		29	0	0	0				2.5	1.5	1.5	1	2	4	4	4	0	0	0	0	0	0	1	0.5	0.5
		32*	0	0	0				2.5	2	1.5	0	3	4	3	4	0	0	0	0	0	0	1	0.5	1.5
		35	0	1	0				3	2	1	0	4	4.5	4	5	0.5	0	1	0	0	0.5	1	2	1.5
		38*	0	1	0				2	1	1.5	0.5	4	4.5	4	5	0.5	0	1	0	0	0.5	1	2	1.5
		41	0.5	1	0				2	2	2	1	4	5	4	4	1	0	0.5	0.5	0	0.5	0.5		1
		44*	0.5		0				2	1	2	1	4	5	3.5	4	1	0	0.5	0.5	0	0.5	0.5		1
		47	0.5		0				2	1	2	1	4	5	3	5	1	0	0.5	0.5	0	0.5	0.5		1
		50*	0.5		0				2	1	1.5	1	3.5	5	2.5	4.5	1	0	0.5	0	0	0	0.5		1.5
		53	0.5		0				1	1	0.5	1	5	5	2	3.5	1	0	0.5	0	0	0.5	0.5		1
		56*	0.5		0				0.5	0.5	1	1	5	4.5	0.5	3.5	1	0	0.5	0	0.5	0.5	0.5		1
		60	0.5		0				0.5	1	1	1	4.5	4.5	0.5	4.5	1	0	0.5	0.5	0	0.5	0		0.5
		63*	0.5		0				1	0.5	1	0.5	5	5	3	4.5	1	0	0.5	0.5	0	0.5	0.5		0
	Figure 1G
				TCD-BM (n=5)	TCD-BM + Pgdfl/fl Naive T (n=15)	TCD-BM + Pgdfl/flCd4Cre Naive T (n=14)
		1	65	0
		2	65	0
		3	65	0
		4	65	0
		5	65	0
		1	30		1
		2	31		1
		3	51		1
		4	65		0
		5	65		0
		6	65		0
		7	65		0
		8	65		0
		9	65		0
		1	32		1
		2	34		1
		3	52		1
		4	65		0
		5	65		0
		6	65		0
		1	41			1
		2	65			0
		3	65			0
		4	65			0
		5	65			0
		6	65			0
		7	65			0
		8	65			0
		1	65			0
		2	65			0
		3	65			0
		4	65			0
		5	65			0
		6	65			0
	Figure 1G	Small intestin (D7)			Small intestin (D14)			Small intestin (D21)
		Pgdfl/fl	Pgdfl/flCd4cre		Pgdfl/fl	Pgdfl/flCd4cre		Pgdfl/fl	Pgdfl/flCd4cre
		6	4		10	6		9	4
		8	5		11	5		9	4
		10	5		12	3		11	5
		9	4		11	8		9	8
		9	4			7			7
		Large intestin (D7)			Large intestin (D14)			Large intestin (D21)
		Pgdfl/fl	Pgdfl/flCd4cre		Pgdfl/fl	Pgdfl/flCd4cre		Pgdfl/fl	Pgdfl/flCd4cre
		7	4		14	8		6	4
		9	6		14	4		8	4
		11	5		13	4		13	4
		10	4		14	4		10	5
		9	6			7			4
	Figure 1J
			TCD-BM (n=5)							TCD-BM + Pgdfl/fl Naive T (n=7)							TCD-BM + Pgdfl/flCd4Cre Naive T (n=7)
		0	100	100	100	100	100			100	100	100	100	100	100	100	100	100	100	100	100	100	100
		4	92.3858	89.3401	86.2559	96	96.6805			85.8757	85.1485	85.9375	91.3043	87.7419	88.7755	92.0635	92.4419	89.2473	90.9524	88.9868	91.5	89.7436	90.3846
		7	95.288	90.2564	94.7917	96	95.102			95	98.2857	99.0991	103.409	101.115	100.578	101.754	93.5294	94.8571	95.5	96.6507	94.3299	100	96.7078
		10	106.806	103.077	103.646	105.333	101.225			100	98.8571	94.1441	85.2273	86.2454	96.5318	98.8304	99.4118	102.286	103.5	99.5215	102.577	105.714	100
		12	108.377	101.026	102.083	102.667	97.551			104.375	106.857	97.7477	87.1212	80.6691	101.734	102.924	99.4118	100.571	104.5	101.914	103.608	102.857	100
		14	107.853	103.282	104.688	102.667	100			105.625	109.143	98.1982	87.1212	79.1822	95.3757	106.433	100	103.429	106	102.871	105.155	108.163	105.35
		16	109.948	106.154	100.521	105.778	101.633			103.75	109.143	95.4955	79.9242	79.9257	86.7052	109.357	102.353	106.286	105.5	107.656	105.155	109.388	104.938
		18	113.089	106.667	100	105.333	100			95	99.4286	93.6937	80.303	70.632	85.5491	110.526	101.765	106.286	102.5	106.699	104.639	108.571	104.527
		20	114.136	105.641	102.604	106.667	100.816			93.125	97.1429	89.6396	81.8182	66.5427	79.7688	105.263	104.706	107.429	102	106.699	109.278	108.163	104.115
		22	116.754	103.077	103.125	105.778	100.408			88.125	84.5714	89.1892	82.5758	62.0818	80.3468	94.7368	106.471	108	96	107.177	110.825	110.204	104.527
		24	116.23	109.231	105.729	106.222	102.041			87.5	83.4286	81.982	81.4394		81.5029		108.823	110.286	94.5	109.569	108.763	113.061	102.881
		26	115.707	109.744	108.854	109.333	102.857			85.625	82.2857	81.0811	80.303		79.7688		105.882	111.429	89	107.656	108.763	112.245	96.7078
		28	113.089	108.718	108.854	108.889	100.408			80	78.8571		65.5303		73.4104		108.823	113.714	85	104.785	110.825	113.061	89.7119
		30	110.471	103.077	108.854	109.778	99.1837				69.1429		64.7727				106.471	112.571	82.5	100	111.34	113.061	82.716
		32	112.565	109.231	108.854	108	98.3674										107.647	111.429	78	98.5646	113.918	111.02
		34	108.377	108.205	107.812	105.333	97.551										108.823	109.143	75.5	99.0431	109.794	108.98
		36	111.518	108.718	109.896	107.111	99.1837										113.529	113.714	76.5	100	110.825	109.388
		38	111.518	106.667	109.896	108	99.1837										112.353	111.429	84	103.828	112.371	108.571
		40	112.565	106.154	108.333	108.444	99.1837										112.353	113.143	86	101.435	113.402	110.204
		42	115.183	109.231	110.417	110.222	98.3674										111.177	112	89	103.349	110.825	108.571
	Figure 1K
			TCD-BM (n=5)							TCD-BM + Pgdfl/fl Naive T (n=7)							TCD-BM + Pgdfl/flCd4Cre Naive T (n=7)
		0	0	0	0	0	0			0	0	0	0	0	0	0	0	0	0	0	0	0	0
		4	2	3	3	1	1			3	3	3	2	3	3	2	2	3	2	3	2	3	2
		7	1	2	2	1	1			2	1	1	1	1	1	1	2	2	1	1	2	1	1
		10	0	0	0	0	0			0.5	0	2	3	3	1	1	0	0	0	0	0	0	0
		12	0	0	0	0	0			0.5	0.5	2	3	3	1	1	0	0	0	0	0	0	0
		14	0	0	0	0	0			1.5	1.5	2.5	3.5	3.5	1.5	1.5	0.5	0.5	0	0	0	0	0
		16	0	0	0	0	0			1.5	1.5	1.5	5.5	5.5	3.5	1.5	0.5	0.5	0	0	0	0	0
		18	0	0	0	0	0			3	1.5	2.5	4.5	5.5	4	2	0.5	0.5	0.5	0	0	0	0
		20	0	0	0	0	0			3	1.5	3.5	4.5	6	6	2.5	0.5	0	0.5	0	0	0	0
		22	0	0	0	0	0			4	4.5	3.5	4.5	6.5	6.5	3.5	0.5	0.5	0	0	0	0	0
		24	0	0	0	0	0			4	4.5	5	4.5		5.5		0.5	0	1	0	0	0	0
		26	0	0	0	0	0			4	5	5.5	4.5		5.5		0.5	0	2	0	0	0	0
		28	0	0	0	0	0			7	6		6		7		0.5	0	3	0	0	0	2
		30	0	0	0	0	0				7		6				0.5	0	3	0	0	0	3
		32	0	0	0	0	0										0	0	3.5	0	0	0
		34	0	0	0	0	0										0	0	3.5	0	0	0
		36	0	0	0	0	0										0	0	3.5	0	0	0
		38	0	0	0	0	0										0	0	3	0	0	0
		40	0	0	0	0	0										0	0	2	0	0	0
		42	0	0	0	0	0										0	0	2	0	0	0
	Figure 1L
				TCD-BM (n=5)	TCD-BM + Pgdfl/fl Naive T (n=7)	TCD-BM + Pgdfl/flCd4Cre Naive T (n=7)
		1	45	0
		2	45	0
		3	45	0
		4	45	0
		5	45	0
		1	21		1
		2	22		1
		3	26		1
		4	28		1
		5	29		1
		6	31		1
		7	32		1
		1	32			1
		2	45			0
		3	45			0
		4	45			0
		5	45			0
		6	45			0
		7	45			0

## Sheet: Figure 2
	Figure 2A
			Pgdfl/fl					Pgdfl/flCd4cre
		D7	197851	183647	153913	94464	149553	5109	7700	8057.28	6642.24	12019.6
		D14	26817.3	12700.9	37265.4	62812.2		40524	43655.4	109967	55260	53049.6
		D21	23452	12360.5	14062	17628.7			66948.3	46415.5	43613.2	1936.1
	Figure 2B
			Pgdfl/fl					Pgdfl/flCd4cre
		D7	191534	178643	123442	123590	156429	2449.7	5000	4813.44	6642.24	7243.6
		D14	236046	148826	658912	512629		44944.8	48444.6	73864.2	62075.4	75890.4
		D21	533000	212920	190627	214092			67457.8	99046.8	97875	17781.6
	Figure 2C
			Pgdfl/fl					Pgdfl/flCd4cre
		D7	31884.8	26743.6	20130.2	13808.8	23989.6	877.7	1175	1765.8	1172.16	3741.2
		D14	233656	147002	514114	458105		33524.4	36471.6	34629.6	41813.4	38866.2
		D21	214968	78948	77973	127069			14622.7	25118.4	17170.2	3770.3
	Figure 2D
			Pgdfl/fl					Pgdfl/flCd4cre
		D7	145136	145060	113151	88002.4	128467	3320.85	4500	5781.36	5942.2	18944.8
		D14	31862.2	17866.4	49316.4	55812.6		2210.4	5341.8	4236.6	4420.8	4236.6
		D21	988	132.909	316	1222.8			101.9	152.85	50.95	50.95
	Figure 2E
			Pgdfl/fl					Pgdfl/flCd4cre
		D7	28275.2	31747.6	33433.2	14760	16769.8	4997.65	12850	13668.6	8384.2	24835.2
		D14	14869	16954.8	30220.2	51207.6		37761	11788.8	25788	10499.4	27261.6
		D21	4940	3854.36	6557	5553.55			31690.9	43511.3	38671.1	1120.9
	Figure 2F
			Pgdfl/fl					Pgdfl/flCd4cre
		D7	381715	395094	289353	235012	242876	12687.4	22350	34727.4	10923.9	38367.2
		D14	127183	44787.4	156107	216619		483341	749326	445580	594966	331560
		D21	209248	74827.8	95353	103989			67916.4	122331	97976.9	15081.2
	Figure 2G
			Pgdfl/fl					Pgdfl/flCd4cre
		D7	1162066	992460	680361	700214	771105	3628.7	6275	8358.12	3435.08	9950
		D14	917631	329494	1565888	1224009		595150	207962	62259.6	386452	247381
		D21	827580	465979	352814	370356			16609.7	52427.6	20176.2	12431.8
	Figure 2H
			Pgdfl/fl					Pgdfl/flCd4cre
		D7	454885	451305	295176	295856	338567	2023.95	3200	6657.72	1367.52	9313.2
		D14	656892	243080	1122782	973313		69811.8	27998.4	7552.2	74048.4	76074.6
		D21	284856	120416	96064	95989.8		0	2496.55	4076	1681.35	560.45
	Figure 2I
			Pgdfl/fl					Pgdfl/flCd4cre
		D7	137390	150342	110289	94956	118993	622.25	950	2616	390.72	3900.4
		D14	79921	21755.6	127555	113099		6447	3499.8	552.6	6447	6999.6
		D21	22100	7708.73	6004	8559.6		0	254.75	254.75	152.85	50.95
	Figure 2J
			Pgdfl/fl					Pgdfl/flCd4cre
		D7	63393.6	67832	59738	36637.6	33921.6	2947.5	5225	7442.52	2751.32	15283.2
		D14	333756	78818.6	442735	443369		240197	448895	136676	340586	197831
		D21	494468	137694	102305	153003			36429.2	54414.6	50083.8	3821.25
	Figure 2K
			Pgdfl/fl					Pgdfl/flCd4cre
		D7	653413	624110	494420	368967	521124	20580.1	39975	41228.2	34464.8	86764
		D14	594761	365653	1361578	1227877		190831	166885	328060	201331	226750
		D21	819572	333070	328798	391245			262698	304019	273805	33474.2
	Figure 2L
			Pgdfl/fl					Pgdfl/flCd4cre
		D7	2387976	2.21911e+06	1.5441e+06	1.47787e+06	1.63122e+06	27660.7	47900	75092.3	24468.8	85092.4
		D14	2.27496e+06	766065	3.58156e+06	3.18187e+06		1.65154e+06	2518014	1.18238e+06	2.09841e+06	1251639
		D21	1926444	859124	707208	799966			177306	353797	259386	75864.6
	Figure 2M
			Pgdfl/fl				Pgdfl/flCd4cre
		T CD4+	6.7	8.4	7.1	9.2	5.3	7.6	9.3	8.2
		T CD8+	5.3	8.6	6.5	7.1	6.6	5.4	7.9	7.3
	Figure 2O
			Pgdfl/fl				Pgdfl/flCd4cre
		T CD4+	66.3	62.1	58.3	60.4	34.6	34.2	29.7	39.2
		T CD8+	81.4	79.2	76.5	84.4	61.4	57.4	56.3	60.1
	Figure 2R
		CD45.1	CD45.2
		60.5	21.1
		40.6	15.2
		37.2	21.9
		33.3	17.3
		42.5	15.4
	Figure 2T
			CD45.1					CD45.2
		Day 0	49.1					48.7
		Spleen	86.4	85.2	85.6	83.1	82.3	10.7	11.3	9.14	12.2	11.3
		Lymph node	92.8	96.4	96.9	97.2	97.9	2.88	1.45	1.35	0.86	0.44
		Liver	96.6	96.6	97	97.7	97.5	0.83	0.66	0.9	0.93	0.63

## Sheet: Figure 3
	Figure 3A
				BM Only	T cell (+CD25) + Vehicle	T cell (+CD25) + 6AN (0.5 mg/kg/day)
		1	80	0
		2	80	0
		3	80	0
		4	47	1
		5	80	0
		7	80	0
		8	80	0
		9	80	0
		1	80	0
		2	80	0
		3	80	0
		4	80	0
		5	32	1
		6	80	0
		7	80	0
		8	80	0
		9	80	0
		10	80	0
		10	46		1
		11	40		1
		12	34		1
		13	41		1
		14	46		1
		15	5		1
		16	8		1
		17	42		1
		18	35		1
		11	8		1
		12	25		1
		13	36		1
		14	8		1
		15	29		1
		16	7		1
		17	7		1
		18	23		1
		19	25		1
		20	31		1
		46	80			0
		47	34			1
		48	7			1
		49	59			1
		50	58			1
		51	73			1
		52	32			1
		53	8			1
		54	54			1
		56	8			1
		57	31			1
		58	38			1
		59	32			1
		60	80			0
		41	42			1
		42	7			1
		43	9			1
		45	7			1
		46	36			1
		47	49			1
		48	57			1
		49	36			1
		50	38			1
	Figure 3B
			BM Only								T cell (+CD25) + Vehicle									T cell (+CD25) + 6AN (0.5 mg/kg/day)
		0	0	0	0	0	0	0	0	0	0	0	0	0	0	0	0	0	0	0	0	0	0	0	0	0	0	0	0	0	0	0	0	0	0
		3	1	0	1	1	1	1	1	0	1	1	1	1	1	1	1	1	1	2	2	1	1	1	1	1	1	1	1	1	1	1	1	1	1
		7	1	2	1	0	0	1	1	0	3	3	3	5	5		5	2	3		3	2	2	4	1	2	4	3	4	1	3	3	2	2	3
		10	1	0	1	0	2	1	1	0	3	3	2	4	3			2	2		3	2		1	0	1	1		2	2		1	0	2	1
		14	0	0	0	0	0	0	0	0	3	3	3	3	3			1	2		4	2		2	2	3	0		2	4		1	1	1	1
		17	0	0	0	0	0	0	0	0	4	2	3	2	2			2	2		3	3		2	2	2	1		3	3		3	2	0	1
		21	0	0	0	1	0	0	0	0	4	2	4	2	4			4	2		4	4		2	2	2	1		2	2		2	3	1	3
		24	1	0	0	2	0	0	0	0	4	3	4	4	3			3	3		2	1		3	2	2	2		2	3		3	4	1	2
		28	1	1	0	3	0	0	0	0	4	5	4	4	3			4	4		3	4		4	2	3	3		3	3		1	3	1	2
		34	2	1	0	3	0	0	0	0	5	5		4	4			5			4			4	2	3			4	4			4		3
		41	2	1	0	2	0	0	0	0	6				6			6			3			5	4	3			4	4					3
		48	2	1	1		0	0	1	0											4			5	3	4			4	4					4
	Figure 3C
			BM Only																		T cell (+CD25) + Vehicle																			T cell (+CD25) + 6AN (0.5 mg/kg/day)
		0	100	100	100	100	100	100	100	100	100	100	100	100	100	100	100	100	100	100	100	100	100	100	100	100	100	100	100	100	100	100	100	100	100	100	100	100	100	100	100	100	100	100	100	100	100	100	100
		3	86.2661	90.2913	83.2487	86.0215	86.4583	84.6535	88.3621	90.7216	93.401	91.9048	88.8298	85.2941	90.1042	89.0625	85.7868	90.3382	87.8613	93.4272	84.1584	81.2808	86.7347	84.9515	84.878	85.5	81.7308	88.5572	81.0526	89.0909	90.2564	96.4602	87.5	84.8649	87.7828	88.5714	91.0615	85.0829	92.0213	84.2593	85.782	82.9493	87.8049	80.4348	81.9588	78.9238	84.1026	84.6512	86.8687
		7	88.8412	89.3204	88.8325	91.3978	96.3542	89.604	87.931	92.7835	90.3553	82.381	83.5106	77.451	83.8542	80.2083	85.2792	80.1932	82.659	84.0376	79.703	87.1921	79.0816	67.9612	68.7805		70.1923	77.6119	74.2105	67.7273	74.359	74.3363	68.3036	75.6757	68.3258	74.2857	79.8883	70.7182	76.5957	74.0741	80.0948	65.4378	77.561	82.6087	78.3505	71.7489	71.2821	73.9535	69.697
		10	86.2661	90.2913	86.2944	92.4731	88.5417	87.6238	88.3621	91.2371	90.3553	81.9048	88.2979	78.9216	83.3333	83.8542	82.2335	86.4734	85.5491	79.8122	89.604	81.2808	83.6735	68.4466	82.9268			88.5572	83.6842		84.1026	78.7611		84.8649			88.8268	80.1105	81.9149	82.8704	87.2038		92.1951	92.3913	89.1753	81.1659		85.1163
		14	92.7039	100	99.4924	101.613	92.7083	102.475	96.5517	101.546	93.9086	93.8095	89.8936	92.1569	93.2292	93.75	87.8173	92.7536	97.1098	88.7324	85.1485	88.67	83.1633	83.0097	87.8049			94.5274	84.7368		89.7436	92.0354		82.7027			95.5307	84.5304	87.234	84.2593	92.891		89.2683	85.8696	84.5361	94.1704		93.9535
		17	91.8455	97.0874	96.9543	95.6989	91.1458	100.99	92.6724	98.4536	100.508	90	88.8298	94.1176	88.0208	96.875	88.3249	84.058	100	94.8357	86.6337	91.6256	76.5306	86.4078	82.439			84.5771	76.8421		85.1282	87.1681		73.5135			90.5028	76.7956	77.6596	78.2407	84.3602		84.3902	84.7826	79.8969	90.583		86.5116
		21	93.133	95.1456	98.4772	79.5699	95.8333	99.0099	96.1207	103.093	101.523	91.4286	91.4894	93.6275	86.9792	92.7083	74.6193	88.4058	101.734	90.6103	88.6139	92.1182	70.9184	80.5825	65.3659			77.6119	75.2632		74.359	81.4159		71.3514			85.4749	66.8508	75.5319	72.2222	74.8815		85.8537	86.413	84.0206	83.4081		85.1163
		24	88.8412	94.1748	95.9391	80.1075	97.9167	100	93.5345	103.093	96.9543	88.0952	87.234	89.2157	75.5208	89.0625	70.5584	80.6763	97.1098	88.2629	80.198	87.6847	66.3265	74.7573	77.561			75.6219	66.8421		65.641	75.2212		72.973				60.7735	70.7447	75.9259	76.7773		81.4634	84.2391	75.2577	69.9552		79.0698
		28	83.691	88.3495	90.3553	72.043	100	93.0693	91.3793	101.546	97.4619	85.7143	81.9149	85.2941	71.875	81.7708	68.5279	75.8454	90.1734	90.1408	71.7822	88.1773	57.6531	71.8447	68.2927			73.6318	58.4211			66.8142		61.6216					63.2979	74.537	71.09		70.7317	91.3043	72.1649	59.6413		78.1395
		34	89.6996	83.4951	94.4162	73.1183	101.042	93.0693	90.0862	99.4845	89.3401	85.7143	79.2553	79.4118		81.7708	67.5127	77.7778	86.7052	84.0376	60.8911	85.7143		66.5049	62.9268			67.1642	53.6842			64.6018								69.4444			67.8049	78.2609	70.1031			72.093
		41	87.5536	88.835	97.4619	70.9677	103.646	98.5149	95.2586	93.299	93.401	80.4762	73.4043	74.0196		78.125	64.9746	80.1932	94.2197	80.2817	58.4158				62.439			57.7114												71.7593			65.3659	71.7391	72.6804			74.4186
		48	88.8412	84.9515	97.4619		101.042	97.0297	89.2241	94.3299	98.4772	79.0476	61.7021	72.549		71.875	61.4213	82.6087	90.7514	76.5258																				68.9815			58.5366	70.6522	67.0103			68.3721
	Figure 3E
			Vehicle				6AN
		T CD4+	95.9	94.5	94.2	94.9	23.9	21.5	22.6	21.4
		T CD8+	96.8	95.6	95.3	95.7	57	56.1	57.6	56.9
	Figure 3F
		Vehicle	6AN
		5.95	8.62
		6.03	7.91
		7.42	7.83
		5.22	8.29
		5.46	4.32
		5.18	4.29
	Figure 3G
			Vehicle				6AN
		T CD4+	94	95.3	96.9	96.3	23.7	29.1	27.9	26.5
		T CD8+	85.9	87	90	88.7	34.7	37.3	36.7	37.4
	Figure 3H
				hPBMC + Vehicle (n=12)	hPBMC + 6AN (1 mg/kg) (n=12)
		1	23	1
		2	24	1
		3	24	1
		4	25	1
		5	27	1
		6	29	1
		7	29	1
		1	18	1
		2	19	1
		3	20	1
		4	20	1
		5	20	1
		1	21		1
		2	23		1
		3	29		1
		4	30		1
		5	34		1
		6	43		1
		7	44		1
		1	19		1
		2	24		1
		3	25		1
		4	35		1
		5	36		1
	Figure 3I
			hPBMC + Vehicle (n=12)												hPBMC + 6AN (1 mg/kg) (n=12)
		0	0	0	0	0	0	0	0	0	0	0	0	0	0	0	0	0	0	0	0	0	0	0	0	0
		4	1	1	1	1	1	1	1	1	1	1	1	0	0	0	0	0	0	0	0.5	0	0	0	0	0
		7	1	1	1	1	1	1	0.5	0.5	1.5	1.5	1	1	0.5	0.5	0.5	0.5	0.5	0	0	0.5	0	0.5	0	0
		10	1	1	1.5	1.5	1	1	1	1	1	1	0.5	0.5	0.5	0.5	0.5	0.5	0.5	0.5	0.5	0.5	0.5	0.5	0.5	0.5
		12	1	1	1	1	1	1.5	1.5	1.5	1.5	1.5	1	1	0.5	0.5	0.5	0.5	0.5	0.5	0.5	0.5	0.5	0.5	0.5	0.5
		15	2.5	1.5	3.5	2.5	4	1.5	1.5	1.5	1.5	1.5	1	1	5	1	1	0	0	0.5	1.5	0.5	0.5	2.5	0.5	0.5
		18		1.5	5.5	4.5	5	1	2	1	1	1	4	1.5	4	3	1	3	1	2.5	3.5	0	0		1.5	1.5
		20						1.5	2.5	4	1.5	1.5	3.5	1.5		4	2	4	1	4	4	0	0		0.5	1.5
		22						1.5	2.5	4.5	1.5	1.5	3.5	1.5		5	4	4	1	4		0	0		0	1
		24						3.5	3.5			1.5		1.5				4	1	5		0	0		1.5	2.5
		26							4			2.5		2				4	1			0.5	0.5		2.5
		28							5			3.5		2				4	1			0.5	0.5		4.5
		30																5	2			0.5	0.5		3.5
		32																				1	1.5
		34																				1.5	2
		36																				2	2.5
		40																				2	3
		42																				2.5	3
		44
	Figure 3J
		Vehicle	6AN
		97245	42520.1
		118685	35335
		86475	74530
		101355	102445
			69995
			59960
	Figure 3K
		Vehicle	6AN
		167510	110430
		172040	91830
		180570	152705
		161485	160040
			148435
			146620
	Figure 3M
		Vehicle	6AN
		5.54	9.185
		4.145	7.055
		7.115	10.815
	Figure 3N
			Vehicle				6AN
		T CD4+	52.2	64.2	55.4	56.3	16	16.2	10.4	14.6
		T CD8+	50.6	60.1	54.5	49.6	15.2	16.6	11.2	13.3
[truncated: 13 more columns]

## Sheet: Figure 4
	Figure 4A	6PG			R5P
		Vehicle	6AN		Vehicle	6AN
		0.071501	15.8192		0.008715	0.011846
		0.073805	28.818		0.008736	0.031049
		0.048525	34.9214		0.011688	0.024664
	Figure 4B
			NADPH			NADP+
		Vehicle	3.78107	6.02367	4.28402	4	4.74556	5.29586
		6AN	1.63314	1.62722	0.899408	2.9645	4.04142	3.46154
	Figure 4C
			Vehicle					6AN
		Ctrl	6311	6671	5501	8047	7562	3660	4362	3159	2746	3271	4884	3011	2605
		2DG	1916	1828	1576	1026	1297	2497	2478	2223	1784	1417	3243	2628	2170
		Oligo	5462	6094	5525	5891	5300	1356	1196	1317	1382	479	1667	1642	1355
		Combo	1758	1794	1283	2205	1074	1356	1388	1525	1347	576	1498	878	955
	Figure 4D
			Vehicle					6AN
		Glycolysis	96.5298	99.3029	93.0536	120.181	96.5629	50.4774	63.349	57.2827	68.7634	68.7941	48.4643	17.9559	26.3636
		Mitochondria	18.6471	11.831	-0.56899	36.9052	34.8644	100	106.456	112.73	97.4982	103.599	95.0089	64.1819	75.7576
	Figure 4E
			Vehicle					6AN
		T CD4+	90.5	89.2	90.7	94.6	94.2	37.2	44.7	30.4	29.5	40.6
		T CD8+	75.2	72.1	73.2	82.9	82.4	47	61.2	54.4	48.8	54.3
	Figure 4F
		Time (minutes)	Pgdfl/fl			Pgdfl/flCd4cre					Time (minutes)	Vehicle			6AN
		1.30971	0.088377	0.10602	0.073662	0.044442	0.045323	0.045536			1.30971	0.527584	0.460916	0.405038	0.254957	0.213474	0.212184	0.41489
		7.80006	0.079528	0.101428	0.067497	0.04268	0.043475	0.042478			7.80006	0.520733	0.467828	0.40899	0.252343	0.212936	0.209121	0.410038
		14.2895	0.074345	0.092934	0.062068	0.040926	0.039447	0.041853			14.2895	0.495333	0.463501	0.393235	0.246441	0.20895	0.20527	0.41109
		20.8894	0.198829	0.252976	0.205214	0.085797	0.095562	0.104522			20.8894	1.51775	1.53731	1.37905	0.574206	0.480699	0.530856	0.412106
		27.3778	0.215422	0.271499	0.219801	0.104108	0.097633	0.11248			27.3778	1.89315	1.61607	1.55825	0.583224	0.484335	0.55561	0.413136
		33.8724	0.224024	0.279017	0.226269	0.106764	0.121145	0.102055			33.8724	2.02641	1.63005	1.62048	0.563624	0.474959	0.546784	0.411815
		40.4692	0.403595	0.425651	0.382187	0.109601	0.168775	0.131447			40.4692	2.39292	2.17782	2.01938	0.57259	0.483069	0.555197	0.50841
		46.9675	0.462065	0.489899	0.395071	0.122812	0.172566	0.125884			46.9675	2.42591	2.1268	2.12965	0.526298	0.449248	0.538104	0.507082
		53.4659	0.455882	0.453693	0.391376	0.118339	0.180445	0.12766			53.4659	2.59182	1.90112	2.09983	0.497943	0.427544	0.517295	0.506426
		60.2206	0.103059	0.10765	0.071877	0.057378	0.060144	0.055456			60.2206	0.828102	0.637795	0.699774	0.269129	0.240656	0.276316	0.104283
		66.5729	0.071852	0.089696	0.064515	0.047207	0.058988	0.051466			66.5729	0.634334	0.654986	0.523023	0.230859	0.203851	0.238923	0.107001
		73.1585	0.061635	0.074262	0.052668	0.043395	0.057566	0.049488			73.1585	0.532753	0.617685	0.449632	0.208401	0.183616	0.220568	0.103691
	Figure 4G
		Time (minutes)	Pgdfl/flCd4cre			Pgdfl/fl					Time (minutes)	6AN			Vehicle
		1.30971	2.26685	1.98402	1.86719	1.32382	1.53618	1.26273			1.30971	3.52377	3.14231	2.96977	1.44099	1.61982	1.3181
		7.80006	2.107	2.04423	1.90789	1.18782	1.47061	1.15308			7.80006	3.40973	3.06797	2.88013	1.40126	1.5483	1.2806
		14.2895	1.81471	2.14872	1.95869	1.26955	1.47178	1.18055			14.2895	3.37345	3.01034	2.84428	1.37219	1.52845	1.25629
		20.8894	1.59426	1.43513	1.26391	1.02094	1.14762	0.863556			20.8894	2.10641	1.71586	1.96315	0.826902	0.867613	0.713217
		27.3778	1.65881	1.36652	1.30352	1.05636	1.17764	0.874181			27.3778	1.09162	0.860098	1.16521	0.565764	0.550176	0.440201
		33.8724	1.70669	1.38857	1.26909	1.01642	1.20412	0.868237			33.8724	0.920108	0.796769	0.829729	0.507314	0.546379	0.439177
		40.4692	4.19596	3.95781	3.73415	1.83205	1.91538	1.52193			40.4692	6.18799	5.72318	5.62974	4.22141	3.28879	3.18958
		46.9675	4.07409	3.95042	3.77166	1.83129	1.97465	1.57937			46.9675	6.1837	5.94029	6.22085	4.04035	3.54255	3.08784
		53.4659	4.35727	4.03248	3.73923	1.84865	1.89458	1.51077			53.4659	6.46597	6.28493	6.19478	3.94249	3.42495	3.05907
		60.2206	1.0841	0.84695	0.789362	0.777635	1.01866	0.632555			60.2206	0.839608	0.641627	0.487126	0.386395	0.484841	0.315187
		66.5729	0.970006	0.780582	0.704425	0.823633	0.787063	0.692627			66.5729	0.759019	0.672856	0.541294	0.373109	0.40969	0.298613
		73.1585	0.987704	0.817979	0.65862	0.67896	0.813583	0.651863			73.1585	0.738781	0.679377	0.554505	0.362097	0.381603	0.296297
	Figure 4H
			Pgdfl/fl				Pgdfl/flCd4cre
		T CD4+	2487	2079	2612	2926	4342	4689	4836	3845
		T CD8+	1075	1447	1623	1855	3236	3012	3378	2626
	Figure 4I
		Pgdfl/fl	Pgdfl/flCd4cre
		5	15
		4	12
		6	16
		4	10
		6	11
		8	15
		2	10
		4	7
		6	6
		3	8
		2	11
		5	14
		4	18
		3	19
		7	4
		9	9
		5	14
		6	16
		12	17
		9	19
	Figure 4J
		Pgdfl/fl	Pgdfl/flCd4cre
		3472	6215
		2548	7024
		2213	6453
		2749	6678

## Sheet: Figure 5
	Figure 5B
			TCD-BM + A20					TCD-BM + Pgdfl/fl Naive T + A20					TCD-BM + Pgdfl/flCd4Cre Naive T + A20
		0	3696	6589	4782	5244	4300	5969	5818	4280	7963	5111	4104	4086	5018	3053	4172
		7	23970	74230	73970	59410	25820	868.5	1285	1133	1734	1217	12400	90250	4677	1305	7892
		14	244100	1349000	1124000	60680	92630	1900	2175	1793	2374	1746	2293	1253	2348	1371	937.6
		21	3022000	8815000	9355000	1477000	1173000	1280	1310	1238	1512	1427	1892	3787	215700	1830	2096
		28						1382	1750	2152	1718	1404	8575	29690	3114000	46260	9025
		35							1412			1260	1615	2047		369	1501
		42											1080	1802		1601	1294
		49											1206	1935		1594	1290
		56											1683	2272		1836	1713
	Figure 5C
			TCD-BM + A20					TCD-BM + Pgdfl/fl Naive T + A20					TCD-BM + Pgdfl/flCd4Cre Naive T + A20
		0	100	100	100	100	100	100	100	100	100	100	100	100	100	100	100
		4	90.6863	88.7097	86.3636	91.9355	92.8571	90.5	88.601	90.3226	85.2535	86.2069	88.1773	88.1443	94.9749	92.5764	88.835
		7	93.6274	95.1613	91.4141	95.6989	95.9184	84	79.2746	76.4977	74.6544	83.2512	92.1182	94.8454	93.4673	94.7598	93.6893
		10	87.7451	96.2366	91.9192	93.0108	92.8571	85.5	88.0829	81.106	71.8894	89.6552	90.6404	90.2062	93.4673	92.1397	89.8058
		14	97.0588	102.688	98.9899	105.376	99.4898	95	95.3368	92.1659	87.5576	99.0148	101.478	100	100	95.6332	102.913
		17	96.0784	100	97.4748	103.763	98.9796	91	94.3005	88.4793	88.0184	98.0296	100	99.4845	102.513	96.0699	101.942
		21	99.5098	102.15	98.9899	95.1613	100	90	98.9637	91.2442	90.3226	101.478	102.463	102.062	102.01	97.3799	102.427
		24						83.5	94.8187	86.6359	89.8618	91.133	99.0148	99.4845	98.995	94.7598	100.485
		28						81	90.6736	78.341	86.1751	89.6552	99.0148	98.9691	93.4673	96.0699	101.456
		32						78.5	88.0829	74.6544	80.6452	87.6847	94.0887	96.9072	85.9296	96.0699	99.5146
		35						81	92.228	75.1152	79.2627	88.67	97.0443	99.4845		97.8166	100.971
		39											96.0591	98.9691		97.3799	100.971
		42											96.5517	98.9691		96.5066	100.971
		45											94.0887	98.4536		96.9432	100.485
		49											94.7291	99.4845		97.3799	100.971
		53											94.5813	100		97.8166	101.456
		56											90.6404	99.4845		97.3799	100.971
		60											90.6404	99.4845		97.3799	100.971
	Figure 5D
			TCD-BM + A20					TCD-BM + Pgdfl/fl Naive T + A20					TCD-BM + Pgdfl/flCd4Cre Naive T + A20
		0	0	0	0	0	0	0	0	0	0	0	0	0	0	0	0
		4	3	4	4	3	3	3	4	3	4	4	4	4	3	3	4
		7	3	2	3	1.5	1.5	5	6	6	6	5	3	3	3	3	3
		10	4	2	3	2.5	2.5	5.5	4	5	6.5	4	2.5	2.5	3	2.5	3.5
		14	2	1.5	1.5	1.5	1.5	3	1.5	2.5	4	1.5	1	1	1	1	1
		17	2	1.5	1.5	1.5	1.5	3	2.5	3.5	4	1.5	0.5	0.5	0.5	0.5	0.5
		21	2	2.5	2	2.5	2	4	1.5	2.5	3	1.5	0.5	0.5	0.5	0.5	0.5
		24						5	2.5	3.5	4	2.5	0	0	0	1	0.5
		28						5	2.5	5.5	4	3.5	0	0	1	0	0
		32						6	4	6	5	4	1	0.5	3.5	0.5	0.5
		35						6.5	3	6.5	6.5	4	0.5	0		0.5	0
		39											0.5	0		0.5	0
		42											0.5	0		0.5	0
		45											1	0		0.5	0
		49											1	0		0.5	0
		53											1	0		0	0
		56											1	0		0	0
		60											1	0		0	0
	Figure 5E
				TCD-BM + A20	TCD-BM + Pgdfl/fl Naive T + A20	TCD-BM + Pgdfl/flCd4Cre Naive T + A20
		1	21	1
		2	21	1
		3	22	1
		4	23	1
		5	23	1
		1	28		1
		2	29		1
		3	31		1
		4	38		1
		5	39		1
		1	35			1
		2	60			0
		3	60			0
		4	60			0
		5	60			0
	Figure 5F
			TCD-BM + A20 + Vehicle					TCD-BM + A20 + 6AN					TCDBM + WT Naive T + Vehicle					TCDBM + WT Naive T + 6AN
		0	27120	22750	17020	13820	19160	15150	12830	17530	17240	16470	13760	18320	13900	10160	20560	14290	14220	13670	14630	15470
		7	158700	784100	2000000	694100	111100	1179000	450600	331900	1000000	890400	4237	5246	8597	5257	14130	8957	6335	7587	2394	7388
		14	318300	3000000	10000000	10000000	6000000	9683000	10000000	10000000	10000000	10000000	4653		5213	8163	181000	7112	5187	4783	44520	8318
		21	10000000	30000000	30000000	30000000	30000000	33000000	30000000	30000000	30000000	30000000	7416			13590	962100	6810	6958	9138	500200	9032
		28											9588			31810	4366000	6591	5549	6399	16360	6567
		35														7237		4492	5687	5657	7063	6683
		42																		5595	6063	6226
		49																		6758	6167	6175
		56																		4942	4860	5000
	Figure 5G
			TCD-BM + A20 + Vehicle					TCD-BM + A20 + 6AN					TCDBM + WT Naive T + Vehicle					TCDBM + WT Naive T + 6AN
		0	100	100	100	100	100	100	100	100	100	100	100	100	100	100	100	100	100	100	100	100
		4	97.7273	96.9543	90.8629	93.7824	87.9828	92.9348	94.2105	96.4103	90.2564	89.3939	87.5676	88.1081	81.4607	82	87.6923	92.638	91.0614	86.2745	84.5771	85.0267
		7	96.0227	98.4772	94.9239	96.8912	89.2704	99.4565	97.8947	98.4615	95.8974	91.4141	76.2162	77.8378	81.4607	76.5	79.4872	90.184	83.2402	79.902	81.592	83.4225
		10	94.3182	97.4619	99.4924	95.3368	95.7082	95.1087	100.526	99.4872	97.9487	92.4242	77.2973	77.8378	82.5843	81.5	83.5897	90.7976	84.3575	85.2941	86.5672	88.77
		12	96.0227	102.538	101.015	97.4093	96.5665	96.1957	102.105	100.513	97.9487	95.9596	90.8108		90.4494	88.5	91.282	103.681	101.676	90.6863	90.5473	100
		14	97.1591	102.031	101.523	97.4093	97.8541	98.3696	104.737	103.077	97.4359	96.4647	95.6757		102.809	90	97.9487	107.362	109.497	92.1569	95.5224	100.535
		16	97.1591	100.508	101.015	97.9275	96.5665	93.4783	102.632	102.564	98.9744	97.4748	91.8919		109.551	86.5	87.6923	104.294	102.793	87.2549	89.0547	95.7219
		19	98.8636	95.9391	96.9543	91.1917	95.7082	95.1087	102.632	101.026	97.9487	97.4748	88.1081			88	86.6667	100	98.324	86.2745	86.0696	89.3048
		21	98.2955	92.3858	93.9086	88.0829	96.5665	90.7609	102.105	97.4359	90.2564	96.4647	85.9459			89	85.641	97.546	99.4413	87.7451	87.0647	87.1658
		25											78.9189			80.5	72.8205	91.411	93.2961	77.9412	82.0896	83.4225
		28											77.8378			82	73.3333	95.092	91.6201	79.4118	85.5721	89.3048
		31											74.5946			78.5	72.3077	87.7301	87.7095	79.902	78.1094	83.9572
		34														76		87.7301	91.0614	80.8824	82.5871	83.9572
		37																		82.3529	81.0945	89.8396
		40																		82.3529	81.0945	89.8396
		43																		86.7647	83.0846	86.631
		46																		82.8431	85.5721	85.0267
		49																		82.3529	84.0796	83.4225
		52																		81.8628	83.5821	83.4225
		55																		80.8824	83.5821	83.9572
	Figure 5H
			TCD-BM + A20 + Vehicle					TCD-BM + A20 + 6AN					TCDBM + WT Naive T + Vehicle					TCDBM + WT Naive T + 6AN
		0	0	0	0	0	0	0	0	0	0	0	0	0	0	0	0	0	0	0	0	0
		4	1.5	1.5	2.5	2.5	3.5	2.5	2.5	1.5	2.5	3.5	4	4	5	5	4	2.5	2.5	3.5	3.5	3.5
		7	1.5	1.5	2.5	1.5	3.5	1.5	1.5	1.5	1.5	2.5	6.5	6.5	5.5	6.5	6.5	3.5	4.5	5.5	4.5	4.5
		10	2.5	1.5	2.5	1.5	1.5	1.5	1.5	1.5	1.5	2.5	5.5	5.5	4.5	4.5	4.5	2.5	4.5	3.5	3.5	3.5
		12	0.5	0.5	0.5	0.5	0.5	0.5	0.5	0.5	0.5	0.5	3		3	4	3	1	1	2	2	1
		14	1	0.5	0.5	0.5	0.5	0.5	0.5	0.5	0.5	0.5	2		2	4	2	1	1	2	1	1
		16	0	0	0	0	0	0	0	0	0	0	2.5		1.5	3.5	3.5	0.5	0.5	2.5	1.5	0.5
		19	0.5	0.5	0.5	1.5	0.5	0.5	0.5	0.5	0.5	0.5	4			4	4	0.5	0.5	2.5	2.5	2.5
		21	0.5	0.5	0.5	2.5	0.5	1.5	0.5	0.5	1.5	0.5	3.5			3.5	3.5	0.5	0.5	2.5	2.5	2.5
		25											6			5	6	1.5	1.5	3.5	3.5	3.5
		28											6			5	6	0.5	1.5	3.5	3.5	2.5
		31											7			5.5	6.5	0.5	1.5	3.5	3.5	2.5
		34														6		2.5	1.5	3.5	3.5	2.5
		37																		3.5	3.5	1.5
		40																		3.5	3.5	1.5
		43																		2.5	3.5	1.5
		46																		2.5	3	1.5
		49																		3.5	3	1.5
		52																		3.5	3	1.5
		55																		3.5	3	1.5
	Figure 5I
				TCD-BM + A20 + Vehicle	TCD-BM + A20 + 6AN	TCDBM + WT Naive T + Vehicle	TCDBM + WT Naive T + 6AN
		1	21	1
		2	21	1
		3	21	1
		4	22	1
		5	22	1
		1	21		1
		2	21		1
		3	22		1
		4	22		1
		5	22		1
		1	28
		2	35
		3	35
		4	36
		5	44
		1	35
		2	39
		3	49
		4	65
		5	65
		1	14			1
		2	20			1
		3	32			1
		4	35			1
		5	36			1
		1	40				1
		2	42				1
		3	65				0
		4	65				0
		5	65				0
	Figure 5J
			A20 + Pgdfl/fl T cell			A20 + Pgdfl/flCd4Cre T cell
		1:8	86.2514	89.2878	85.415	78.7907	84.9453	79.8816
		1:4	85.5787	89.8605	88.2059	81.7271	72.3544	73.818
		1:2	87.5605	87.0787	92.6605	66.4362	68.1453	64.3453
		1:1	73.4696	63.6059	86.2787	55.0907	55.4725	51.3816
	Figure 5K
		Pgdfl/fl	Pgdfl/flCd4cre
		410	433
		375	412
		399	446
		402	459

## Sheet: Figure S2
	Figure S1B
		D0	D7
		0.32814	3.18342

## Sheet: Figure S3
	Figure S3A
			Pgdfl/fl				Pgdfl/flCd4cre
		T CD4+	15.3	15.1	14.6	15.8	5.61	5.3	3.96	5.92
		T CD8+	9.61	9.16	8.88	9.84	2.48	2.5	2.04	2.66
	Figure S3B
			Pgdfl/fl				Pgdfl/flCd4cre
		TNaive	58.8	54.3	61.1	56.7	43	45	40.8	38
		TCM	9.88	12.8	10.1	11	7.59	7.97	7.75	7.22
		TE	30.2	32	27.6	30.9	46.7	44.2	48.8	51.6
	Figure S3C
			Pgdfl/fl				Pgdfl/flCd4cre
		TNaive	64.4	58.8	62.9	64.1	27.1	27.5	25.2	26.6
		TCM	23.3	25.3	25.6	23	25.3	24.4	23.4	28.7
		TE	9.41	13.6	8.61	9.23	43.8	45	47.8	41.8
	Figure S3D
		Pgdfl/fl	Pgdfl/flCd4cre
		7.79	18.1
		6.88	15.8
		6.47	13.5
		8.76	13.8
	Figure S3E
		Pgdfl/fl	Pgdfl/flCd4cre
		10.5	28.9
		9.41	33.2
		10	26.4
		12.3	34.9
	Figure S3F
		Pgdfl/fl	Pgdfl/flCd4cre
		15.9	25.9
		13.2	23.5
		13.9	20.1
		16.5	22
	Figure S3G
		Pgdfl/fl	Pgdfl/flCd4cre
		21	32.5
		17.8	32.4
		18.7	34.6
		22.9	32.8
	Figure S3H
		Pgdfl/fl	Pgdfl/flCd4cre
		4.5	16.3
		4.68	12.4
		3.2	13.7
		5.04	10.9
	Figure S3I
		Pgdfl/fl	Pgdfl/flCd4cre
		7.88	23.1
		7.88	17.9
		4.74	25.7
		8.79	18.4

## Sheet: Figure S5
	Figure S5B	Day 7			Day 14
		Pgdfl/fl	Pgdfl/flCd4cre		Pgdfl/fl	Pgdfl/flCd4cre
		3	2		4	2
		3	0		4	4
		3	2		5	3
		4	1		5	2
		4	1			2

## Sheet: Figure S6
	Figure S6A
			TCD-BM					TCD-BM + Pgdfl/fl Naive CD8+ T					TCD-BM + Pgdfl/flCd4Cre Naive CD8+ T
		0	100	100	100	100	100	100	100	100	100	100	100	100	100	100	100
		4	95.8974	89.9497	93.8461	90.4192	94.3005	84.264	89.071	83.5749	85.4922	86	99.0868	95.9799	97.3684	89.2473	92
		7	94.359	92.9648	97.4359	92.2156	95.3368	80.2031	89.071	83.5749	84.9741	82	97.2603	95.9799	95.2632	86.5591	92
		10	97.4359	95.9799	97.9487	93.4132	96.8912	80.2031	89.6175	79.2271	87.0466		99.5434	95.9799	95.7895	90.8602	95
		12	97.9487	96.9849	100.513	95.2096	97.9275	81.7259	89.6175	78.744	87.0466		100.913	101.507	97.3684	94.086	99
		14	100	98.995	102.051	98.8024	99.4819	83.7563	91.2568	81.6425	90.1554		103.653	103.518	97.8947	94.6237	104.5
		16	100	100.502	102.051	95.8084	101.036	85.7868	91.2568	83.0918	86.0104		103.653	103.518	97.8947	94.6237	104.5
		19	100	100.502	103.59	96.4072	100.518	91.3706	90.1639	84.058	95.8549		104.11	103.015	88.421	94.6237	101
		21	101.538	96.4824	103.077	98.2036	99.4819	88.8325	85.7923	84.5411	93.7824		102.283	104.523	92.1053	94.6237	103.5
		25	102.051	103.518	105.641	99.4012	101.036	89.8477	85.7923	85.9903	95.8549		102.283	101.507	91.579	96.7742	102.5
		28	103.59	98.4925	102.564	102.994	101.036	90.8629	87.4317	88.8889	93.7824		100.457	100	94.2105	96.2366	104.5
		31	100.513	97.9899	105.641	100.599	101.036	91.3706	84.6994		95.3368		99.5434	98.4925	94.7368	95.6989	105
		34	104.103	98.995	104.103	102.395	102.073	95.9391			92.228		100.913	98.995	98.421	96.2366	103
		37	104.615	98.4925	100.513	98.8024	98.9637	93.401			97.9275		99.0868	97.9899	97.8947	95.1613	102.5
		40	104.615	98.4925	100.513	98.8024	98.9637	93.401			97.9275		99.0868	97.9899	97.8947	95.1613	102.5
		43	105.128	100.502	100	101.198	97.4093				96.3731		103.653	97.9899	100	94.6237	101
		46	104.615	98.995	102.564	97.006	95.8549				93.7824		103.653	95.9799	98.421	94.086	98.5
		49	106.154	102.513	104.103	91.6168	98.4456				84.9741		107.306	94.9749	98.421	95.1613	103
		52	105.128	102.513	105.641	96.4072	99.4819						106.849	92.9648	100	95.6989	102.5
		55	104.615	101.507	104.103	96.4072	99.4819						105.936	92.4623	100.526	95.6989	103
		58	103.59	102.513	104.615	108.383	100.518						105.48	89.4472	93.1579	96.2366	106
	Figure S6B
			TCD-BM					TCD-BM + Pgdfl/fl Naive CD8+ T					TCD-BM + Pgdfl/flCd4Cre Naive CD8+ T
		0	0	0	0	0	0	0	0	0	0	0	0	0	0	0	0
		4	1.5	3.5	2.5	2.5	2.5	5	4	5	4	4	1.5	1.5	1.5	3.5	2.5
		7	2.5	2.5	1.5	2.5	1.5	5.5	4.5	5.5	5.5	5	1.5	1.5	1.5	3.5	3.5
		10	0.5	0.5	0.5	1.5	0.5	5	4	5	4		1	1	1	2	2
		12	0.5	0.5	0.5	0.5	0.5	4.5	3.5	4.5	3.5		0.5	0.5	0.5	1.5	0.5
		14	0	0	0	0	0	4.5	2.5	3.5	2.5		0.5	0.5	0.5	1.5	0.5
		16	0	0	0	0	0	4	2.5	5	3.5		0.5	0.5	0.5	1.5	0.5
		19	0	0	0	0	0	3	2.5	5.5	1.5		0.5	0.5	2.5	1.5	0.5
		21	0	0	0	0	0	4	3.5	5.5	2.5		0.5	0.5	1.5	1.5	0.5
		25	0	0	0	0	0	4	3.5	5.5	2.5		0	0.5	1.5	0.5	0.5
		28	0	0	0	0	0	3.5	3.5	4.5	2.5		0	0.5	1.5	0.5	0.5
		31	0	0	0	0	0	3.5	5.5		1.5		0	0.5	1.5	0.5	0.5
		34	0	0	0	0	0	2.5			1.5		0	0.5	0.5	0.5	0.5
		37	0	0	0	0	0	4			2		0	0.5	0.5	0.5	0.5
		40	0	0	0	0	0	4			2		0	0.5	0.5	0.5	0.5
		43	0	0	0	0	0				2.5		0	0.5	0.5	1.5	0.5
		46	0	0	0	0	0				3.5		0	0.5	0.5	1.5	0.5
		49	0	0	0	0	0				5.5		0	1.5	0.5	0.5	0.5
		52	0	0	0	0	0						0	1.5	0.5	0.5	0.5
		55	0	0	0	0	0						0	1.5	0.5	0.5	0.5
		58	0	0	0	0	0						0	2.5	0.5	0.5	0.5
	Figure S6C
				TCD-BM	TCD-BM + Pgdfl/fl Naive CD8+ T	TCD-BM + Pgdfl/flCd4Cre Naive CD8+ T
		1	62	0
		2	62	0
		3	62	0
		4	62	0
		5	62	0
		1	9		1
		2	28		1
		3	32		1
		4	42		1
		5	50		1
		1	62			0
		2	62			0
		3	62			0
		4	62			0
		5	62			0

## Sheet: Figure S7
	Figure S7A
			Pgdfl/fl					Pgdfl/flCd4cre
		D7	30.2797	29.4254	31.1301	25.6023	28.6981	49.6499	38.5241	39.0863	38.5451	27.7064
		D14	4.50893	3.47349	2.73693	5.11551		21.2355	26.1589	33.5205	27.4474	23.3956
		D21	2.86149	3.71109	4.27679	4.50579		25.4849	15.2673	15.9285	5.78387
	Figure S7B
			Pgdfl/fl					Pgdfl/flCd4cre
		D7	29.3129	28.6236	24.967	33.4963	30.0176	11.9032	12.5078	11.6751	19.2726	8.34862
		D14	39.6875	40.7013	48.3933	41.7492		23.5521	29.0287	22.5154	30.8326	33.4687
		D21	65.0339	63.9266	57.9769	54.7207		25.6788	32.5792	35.7462	53.1202
	Figure S7C
			Pgdfl/fl					Pgdfl/flCd4cre
		D7	4.87973	4.28508	4.07148	3.74255	4.60343	4.2648	2.93934	4.28299	3.40104	4.31193
		D14	39.2857	40.2028	37.7587	37.3087		17.5676	21.8543	10.5559	20.7685	17.1405
		D21	26.2293	23.7031	23.7146	32.4782		5.56633	8.26211	6.27093	11.2633
	Figure S7D
			Pgdfl/fl					Pgdfl/flCd4cre
		D7	22.212	23.2428	22.8856	23.851	24.6518	16.1362	11.257	14.0228	17.2414	21.8349
		D14	5.35714	4.88616	3.622	4.54545		1.1583	3.20088	1.29141	2.19579	1.8684
		D21	0.120551	0.001	0.096108	0.312541		0.03879	0.050277	0.001	0.152207
	Figure S7E
			Pgdfl/fl					Pgdfl/flCd4cre
		D7	4.32731	5.08686	6.76211	4.00036	3.218	24.2839	32.1451	33.1536	24.3269	28.6239
		D14	2.5	4.63686	2.2195	4.17042		19.7876	7.06402	7.86075	5.215	12.0228
		D21	0.602754	1.15722	1.99423	1.41946		12.0636	14.312	14.1236	3.34855
	Figure S7F
			Pgdfl/fl					Pgdfl/flCd4cre
		D7	15.9849	17.8042	18.7392	15.9021	14.8892	45.8679	46.6597	46.2463	44.6441	45.0889
		D14	5.59057	5.84642	4.35863	6.80792		29.2661	29.7586	37.685	28.3532	26.4901
		D21	10.8619	8.70978	13.483	12.9992		38.3046	34.5766	37.7725	19.8791
	Figure S7G
			Pgdfl/fl					Pgdfl/flCd4cre
		D7	48.6632	44.7234	44.0619	47.38	47.2718	13.1186	13.1002	11.1305	14.0386	11.6932
		D14	40.3361	43.0113	43.7209	38.4682		36.0361	8.25896	5.26562	18.4164	19.7645
		D21	42.9589	54.2389	49.8883	46.2964		9.36782	14.8186	7.77843	16.3868
	Figure S7H
			Pgdfl/fl					Pgdfl/flCd4cre
		D7	19.049	20.3372	19.1164	20.0191	20.7555	7.31707	6.68058	8.86605	5.58882	10.9448
		D14	28.8749	31.7309	31.349	30.5893		4.22708	1.11192	0.638729	3.52879	6.078
		D21	14.7866	14.0161	13.5836	11.9992		1.40805	1.15207	0.648203	0.738751
	Figure S7I
			Pgdfl/fl					Pgdfl/flCd4cre
		D7	5.75343	6.77491	7.14262	6.4252	7.29474	2.24959	1.9833	3.48371	1.59681	4.58372
		D14	3.51307	2.83992	3.56144	3.55448		0.390364	0.13899	0.046736	0.307233	0.559235
		D21	1.14719	0.897277	0.848972	1.07		0.143678	0.072005	0.058928	0.001
	Figure S7J
			Pgdfl/fl					Pgdfl/flCd4cre
		D7	2.6547	3.05673	3.86879	2.47908	2.07953	10.6559	10.9081	9.91117	11.2442	17.9607
		D14	14.6709	10.2888	12.3615	13.9342		14.5438	17.8274	11.5594	16.2307	15.8057
		D21	25.6674	16.0272	14.466	19.1262		20.546	15.3802	19.3086	5.03694
	Figure S7K
			Pgdfl/fl					Pgdfl/flCd4cre
		D7	43445	56125	49245	56245	68210	15710	7995	15760	10585	5450
		D14	18066.8	34757.8	36720	33330		5180	4530	8905	5465	6155
		D21	78805	34894.7	20810	38395		25780	29835	26870	3285
	Figure S7L
			Pgdfl/fl					Pgdfl/flCd4cre
		D7	158775	199560	153795	225285	213510	21115	9580	28705	7515	5345
		D14	69105.7	72819.9	96590	86370		44830	68350	32095	56960	33975
		D21	185235	90007.8	44760	78505		17400	34720	25455	7445

[truncated: 4 more sheets: Figure S8, Figure S9, Figure S10, Figure S11]
